# Supplementary material for: Electrospun Antibacterial Nanomaterials for Wound Dressings Applications
Source: Membranes (Basel). 2021 Nov 23;11(12):908. doi: 10.3390/membranes11120908 (PMC8707140; doi:10.3390/membranes11120908)
Supplement: Supplementary file 1 [file membranes-11-00908-s001.zip]

Archive with 1 entries (1 files):
- membranes-1458378-supplementary.pdf
